# Supplementary material for: Understanding of Depressive Symptomatology across Major Depressive Disorder and Bipolar Disorder: A Network Analysis
Source: Medicina (Kaunas). 2023 Dec 24;60(1):32. doi: 10.3390/medicina60010032 (PMC10818784; doi:10.3390/medicina60010032)
Supplement: Supplementary file 1 [file medicina-60-00032-s001.zip]

Archive with 1 entries (1 files):
- medicina-2766824-supplementary.pdf
